# Supplementary material for: Multi-Trait Wheat Rhizobacteria from Calcareous Soil with Biocontrol Activity Promote Plant Growth and Mitigate Salinity Stress
Source: Microorganisms. 2021 Jul 26;9(8):1588. doi: 10.3390/microorganisms9081588 (PMC8400701; doi:10.3390/microorganisms9081588)
Supplement: Supplementary file 1 [file microorganisms-09-01588-s001.zip]

Archive with 1 entries (1 files):
- microorganisms-1293637-SI.pdf
